# Supplementary material for: Structure Elucidation of Fucan Sulfate from Sea Cucumber Holothuria fuscopunctata through a Bottom-Up Strategy and the Antioxidant Activity Analysis
Source: Int J Mol Sci. 2022 Apr 19;23(9):4488. doi: 10.3390/ijms23094488 (PMC9105098; doi:10.3390/ijms23094488)
Supplement: Supplementary file 1 [file ijms-23-04488-s001.zip]

Archive with 1 entries (1 files):
- ijms-1666015-supplementary.pdf
